# Supplementary material for: New Hepatocellular Carcinoma (HCC) Primary Cell Cultures as Models for Exploring Personalized Anti-TGF-β Therapies Based on Tumor Characteristics
Source: Int J Mol Sci. 2025 Mar 8;26(6):2430. doi: 10.3390/ijms26062430 (PMC11942228; doi:10.3390/ijms26062430)
Supplement: Supplementary file 1 [file ijms-26-02430-s001.zip]

Archive with 1 entries (1 files):
- ijms-3479317-supplementary.pdf
